# Supplementary material for: The decrotonylase FoSir5 facilitates mitochondrial metabolic state switching in conidial germination of Fusarium oxysporum
Source: eLife. 2021 Dec 20;10:e75583. doi: 10.7554/eLife.75583 (PMC8730727; doi:10.7554/eLife.75583)
Supplement: Figure 2—source data 1. — (A) Co-IP assays reveal physical interaction of FoSir5-GFP and FoDLAT-Flag. Western blot analysis of cell extracts from transformants co-expressing FoDLAT-Flag with GFP or FoSir5-GFP and elution from anti-GFP agarose. The fusion proteins were detected with anti-Flag or anti-GFP antibody. (B) In vitro pull-down assays to detect FoSir5-His with MBP or the FoDLAT-MBP fusion protein. FoDLAT-MBP was used as bait to pull down the FoSir5-His protein from the induced cell extracts. The MBP protein was assayed as a negative control. Input and bound forms of the pull-down fractions were detected with anti-His or anti-MBP antibody. (C–D) The K148 crotonylation (anti-K148cr-FoDLAT, top panel) and amount (anti-GFP, bottom panel) of FoDLAT-GFP and its mutant isoforms in the ΔFoSir5 (C) and OE-1 strain (D). Proteins were immunoprecipitated with anti-GFP antibody agarose beads and analyzed by anti-K148cr-FoDLAT or anti-GFP antibody. Representative gels are shown from experiments carried out at least twice. Numbers below the blots represent the relative abundance of K148-crotonylated FoDLAT. Anti-GFP immunoblotting was used to show equal loading. (E) FoSir5 directly decrotonylates FoDLAT in vitro. Purified FoDLAT protein or its K148Q isoform (50 ng) were incubated with or without 50 ng of purified FoSir5 in the absence or presence of 5 mM NAD+ and then analyzed by immunoblotting using anti-K148cr-FoDLAT or anti-His antibody. Each gel shown is representative of two experiments. Numbers below the blots represent the relative abundance of K148-crotonylated FoDLAT. Anti-MBP immunoblotting was used to show equal loading. (F–G) FoSir5 and K148 mutant FoDLAT affected pyruvate dehydrogenase complex (PDC) activity (F) and acetyl-CoA production (G) in F. oxysporum. PDC activity and acetyl-CoA production were determined in germinating conidia at 8 hr. The presence of different letters above the mean values of three replicates indicates a significant difference between different strains (Pp< 0. [file elife-75583-fig2-data1.zip]

Archive with 1 entries (1 files):
- Figure 2-source data.tif
