# Supplementary material for: The decrotonylase FoSir5 facilitates mitochondrial metabolic state switching in conidial germination of Fusarium oxysporum
Source: eLife. 2021 Dec 20;10:e75583. doi: 10.7554/eLife.75583 (PMC8730727; doi:10.7554/eLife.75583)
Supplement: Figure 2—figure supplement 2—source data 1. — (A) Schematic representation of the targeted deletion of FoSir5. (B) PCR analysis of targeted deletion in the ΔFoSir5 strains. Genomic DNA was analyzed by PCR with the primer pairs indicated in panel (A). (C–D) Real-time (RT)-PCR (C) and Western blotting (WB) (D) analysis of the FoSir5-Flag-overexpression transformants. Data of RT-PCR are the means ± SDs (n = 3); **p < 0.05 by unpaired two-tailed t-test. (E) Mycelial growth of the indicated strains on potato dextrose agar (PDA) plates after 3 days of cultivation. (The red arrow indicates the original AGE or SDS–PAGE gels that were cropped for this panel.) [file elife-75583-fig2-figsupp2-data1.zip]

Archive with 1 entries (1 files):
- Figure 2-figure supplement 2-source data.tif
