# Supplementary material for: The decrotonylase FoSir5 facilitates mitochondrial metabolic state switching in conidial germination of Fusarium oxysporum
Source: eLife. 2021 Dec 20;10:e75583. doi: 10.7554/eLife.75583 (PMC8730727; doi:10.7554/eLife.75583)
Supplement: Figure 2—figure supplement 3—source data 1. — Proteins were immunoprecipitated with anti-GFP antibody agarose beads and analyzed by Western blot using the indicated antibodies. Representative gels are shown from experiments carried out at least twice. Anti-GFP immunoblotting was used to show equal loading. (The red arrow indicates the original SDS–PAGE gels that were cropped for this panel.) [file elife-75583-fig2-figsupp3-data1.zip]

Archive with 1 entries (1 files):
- Figure 2-figure supplement 3-source data.tif
