# Supplementary material for: The decrotonylase FoSir5 facilitates mitochondrial metabolic state switching in conidial germination of Fusarium oxysporum
Source: eLife. 2021 Dec 20;10:e75583. doi: 10.7554/eLife.75583 (PMC8730727; doi:10.7554/eLife.75583)
Supplement: Figure 3—source data 1. — (A) Western blot analysis showed the effect of FoSir5 on histone H3K18 crotonylation and acetylation, and histone H3K9 crotonylation using the indicated antibodies. Numbers below the blots represent the relative abundance of different modifications. Anti-H3 immunoblotting was used to show equal loading. (B) RNA-seq analysis of eight upregulated genes involved in aerobic respiration including NDHB1 (NADH-quinone oxidoreductase chain B 1), MDH (malate dehydrogenase), CYC1 (cytochrome C1), IDH2 (isocitrate dehydrogenase subunit 2), SDH (succinate dehydrogenase), ATP5H (ATP synthase D chain), NDH8 (NADH dehydrogenase iron-sulfur protein 8), and CYBS (succinate dehydrogenase cytochrome b small subunit). Differential expression in three biological replicates illustrated using a heat map with colored squares indicating the range of expression referred to as the FPKM value. (C) qRT-PCR validation of aerobic respiration-related genes in the indicated strains. The letters above the mean values of three replicates indicate significant differences between different strains (p < 0.05, ANOVA). (D–E) Relative enrichment of the immunoprecipitated promoter regions in aerobic respiration-related genes determined using anti-GFP antibody in the FoSir5-GFP strain and Fo strain containing GFP alone (D) or using anti-H3K18cr antibody in the Fo and ΔFoSir5 mutant strains (E). The fold enrichment was normalized to the input and internal control gene (β-tubulin). Data are the means ± SDs (n = 3); **p < 0.05 by unpaired two-tailed t-test. (The red arrow indicates the original SDS–PAGE gels that were cropped for this panel.) [file elife-75583-fig3-data1.zip]

Archive with 1 entries (1 files):
- Figure 3-source data.tif
