# Supplementary material for: The decrotonylase FoSir5 facilitates mitochondrial metabolic state switching in conidial germination of Fusarium oxysporum
Source: eLife. 2021 Dec 20;10:e75583. doi: 10.7554/eLife.75583 (PMC8730727; doi:10.7554/eLife.75583)
Supplement: Figure 4—source data 1. — (A–B) Western blot analysis showed the dynamic changes of FoDLAT K148 (A) and histone H3K18 (B) crotonylation during germination using the indicated antibodies. Numbers below the blots represent the relative abundance of FoDLAT-K148cr or H3K18cr. Anti-GFP or anti-H3 immunoblotting was used to show equal loading, respectively. (C–D) Pyruvate dehydrogenase complex (PDC) activity (C) and acetyl-CoA production (D) in F. oxysporum during germination were determined. (E) Expression profile of the aerobic respiration-related genes during the germination process. (F) Relative enrichment of the immunoprecipitated promoter regions in aerobic respiration-related genes during germination determined using anti-GFP antibody in the FoSir5-GFP strain driven by the native promoter. The fold enrichment was normalized to the input and internal control gene (β-tubulin). (G) ATP content of F. oxysporum during germination. (H) Effect of FoSir5 on the ATP content of the indicated strains, as determined in germinating conidia at 8 hr post incubation (h.p.r.). The presence of different letters (A–H) above the mean values of three replicates indicates a significant difference between different samples (p < 0.05, ANOVA). (The red arrow indicates the original SDS–PAGE gels that were cropped for this panel.) [file elife-75583-fig4-data1.zip]

Archive with 1 entries (1 files):
- Figure 4-source data.tif
